# Supplementary material for: Nonlinear Microscale Mechanics of Actin Networks Governed by Coupling of Filament Crosslinking and Stabilization
Source: Polymers (Basel). 2022 Nov 17;14(22):4980. doi: 10.3390/polym14224980 (PMC9696012; doi:10.3390/polym14224980)
Supplement: Supplementary file 1 [file polymers-14-04980-s001.zip]

Archive with 1 entries (1 files):
- polymers-2022506-supplementary.pdf
